# Supplementary material for: Genotyping, Assessment of Virulence and Antibacterial Resistance of the Rostov Strain of Mycobacterium tuberculosis Attributed to the Central Asia Outbreak Clade
Source: Pathogens. 2020 Apr 30;9(5):335. doi: 10.3390/pathogens9050335 (PMC7281402; doi:10.3390/pathogens9050335)
Supplement: Supplementary file 1 [file pathogens-09-00335-s001.zip › pathogens-746320-supplementary/Table S1.xlsx]

## Sheet: Лист1
Table S. Sublineage-specific nsSNPs in the virulence genes
										Shitikov et al., Sci Rep, 2017	Proto-Beijing		Asia Ancesral 1		Asia Ancestral 2		Ancient Beijing		Asia Ancestral 3	Ancient Beijing					Asian African 1	Asian African 3	Asia/Africa 2		Pacific RD150	Europe/Russia W148 outbreak	Central Asia
										Merker et al., Nature Genetics, 2015			Asia Ancesral 1		Asia Ancestral 2				Asia Ancestral 3						Asian African 1		Asia/Africa 2		Pacific RD150	Europe/Russia W148 outbreak	Central Asia	Central Asia (CAO)	Central Asia (CladeA)
Position	Locus	Locus tag	Tubeculist	Forrellad et al., Virulence. 2013	Ref	Mut	Codon	RefAA	MutAA
1877744	pks7	Rv1661	lipid metabolism	Virulence	A	C	814	Glu	Ala		C	C	C	C	C	C	C	C	C	C	C	C	C	C	C	C	C	C	C	C	C	C	C
1722228	pks5	Rv1527c	lipid metabolism	Virulence	A	C	2061	Leu	Arg		C	C	C	C	C	C	C	C	C	C	C	C	C	C	C	C	C	C	C	T	C	C	C
4205325	proX	Rv3759c	Virulence, detoxification and adaptation		A	G	17	Trp	Arg		G	G	G	G	G	G	G	G	G	G	G	G	G	G	G	G	G	G	G	G	G	G	G
2673818	mbtB	Rv2383c	lipid metabolism	Virulence	C	G	674	Val	Leu		G	G	G	G	G	G	G	G	G	G	G	G	G	G	G	G	G	G	G	G	G	G	G
3979990	ltp2	Rv3540c	lipid metabolism	Virulence	C	G	224	Val	Leu		G	G	G	G	G	G	G	G	G	G	G	G	G	G	G	G	G	G	G	G	G	G	G
1695796	-	Rv1505c	conserved hypotheticals	Virulence	C	T	51	Ala	Thr		T	T	T	T	T	T	T	T	T	T	T	T	T	T	T	T	T	T	T	T	T	T	T
203826	mce1D	Rv0172	Virulence, detoxification and adaptation		G	A	451	Glu	Lys			A
4345276	eccB1	Rv3869	cell wall and cell processes	Virulence	G	A	80	Ala	Thr			A
1765607	treZ	Rv1562c	Virulence, detoxification and adaptation		G	C	512	His	Gln			C
4363544	mycP1	Rv3883c	intermediary metabolism and respiration	Virulence	A	C	405	Leu	Arg			C
1878221	pks7	Rv1661	lipid metabolism	Virulence	T	C	973	Leu	Pro			C
200697	mce1B	Rv0170	Virulence, detoxification and adaptation		T	G	268	Val	Gly			G
753201	vapC6	Rv0656c	Virulence, detoxification and adaptation		A	G	56	Val	Ala			G
3456397	fadD13	Rv3089	lipid metabolism	Virulence	A	G	213	Thr	Ala			G
3297233	pks15	Rv2947c	lipid metabolism	Virulence	A	G	203	Leu	Ser			G
3912136	mce4F	Rv3494c	Virulence, detoxification and adaptation	Virulence	C	G	412	Asp	His			G
1080013	ctpV	Rv0969	cell wall and cell processes	Virulence	C	T	424	Thr	Ile			T
2546684	mazF8	Rv2274c	Virulence, detoxification and adaptation		C	A	41	Gly	Val				A	A	A	A	A	A	A	A	A	A	A	A	A	A	A	A	A	A	A	A	A
213147	sigG	Rv0182c	information pathways	Virulence	C	A	332	Asp	Tyr				A	A	A	A	A	A	A	A	A	A	A	A	A	A	A	A	A	A	A	A	A
3612813	-	Rv3236c	cell wall and cell processes	Virulence	T	C	102	Thr	Ala				C	C	C	C	C	C	C	C	C	C	C	C	C	C	C	C	C	C	C	C	C
2630740	plcA	Rv2351c	intermediary metabolism and respiration	Virulence	T	C	446	Thr	Ala				C	C	C	C	C	C	C	C	C	C	C	C	C	C	C	C	C	C	C	C	C
213281	sigG	Rv0182c	information pathways	Virulence	C	T	287	Gly	Asp				T	T	T	T	T	T	T	T	T	T	T	T	T	T	T	T	T	T	T	T	T
2191498	ephB	Rv1938	Virulence, detoxification and adaptation	Virulence	G	T	158	Gly	Trp				T	T	T	T	T	T	T	T	T	T	T	T	T	T	T	T	T	T	T	T	T
2140076	-	Rv1891	conserved hypotheticals	Virulence	G	A	112	Met	Ile				A	A
71914	vapC1	Rv0065	Virulence, detoxification and adaptation		T	C	32	Ser	Pro				C	C
1246500	bpoB	Rv1123c	Virulence, detoxification and adaptation		C	T	185	Glu	Lys				T	T
2627618	plcC	Rv2349c	intermediary metabolism and respiration	Virulence	C	A	361	Gly	Cys						A	A	A	A	A	A	A	A	A	A	A	A	A	A	A	A	A	A	A
4123770	ponA2	Rv3682	cell wall and cell processes	Virulence	G	A	619	Ala	Thr							A	A	A	A	A	A	A	A	A	A	A	A	A	A	A	A	A	A
694531	mce2F	Rv0594	Virulence, detoxification and adaptation	Virulence	A	G	432	Asn	Ser							G	G	G	G	G	G	G	G	G	G	G	G	G	G	G	G	G	G
203038	mce1D	Rv0172	Virulence, detoxification and adaptation		T	C	188	Ile	Thr							C	C	C	C	C	C	C	C	C	C	C	C	C	C	C	C	C	C
3177660	relF	Rv2865	Virulence, detoxification and adaptation		G	A	42	Ala	Thr							A
198212	yrbE1B	Rv0168	Virulence, detoxification and adaptation		A	G	185	Met	Val							G
197705	yrbE1B	Rv0168	Virulence, detoxification and adaptation		G	A	16	Ala	Thr										A
1079697	ctpV	Rv0969	cell wall and cell processes	Virulence	G	C	319	Val	Leu										C
686264	-	Rv0588	Virulence, detoxification and adaptation		G	A	113	Ala	Thr											A	A	A	A	A	A	A	A	A	A	A	A	A	A
3284640	fadD28	Rv2941	lipid metabolism	Virulence	A	G	436	Thr	Ala											G	G	G	G	G	G	G	G	G	G	G	G	G	G
3826501	vapB47	Rv3407	Virulence, detoxification and adaptation		C	T	84	Arg	Cys											T	T	T	T	T	T	T	T	T	T	T	T	T	T
2364475	vapC37	Rv2103c	Virulence, detoxification and adaptation		T	C	16	Thr	Ala												C	C	C	C	C	C	C	C	C	C	C	C	C
3908465	otsA	Rv3490	Virulence, detoxification and adaptation		A	G	77	Glu	Gly												G	G	G	G	G	G	G	G	G	G	G	G	G
3916386	mce4C	Rv3497c	Virulence, detoxification and adaptation		G	T	191	Arg	Ser												T	T	T	T	T	T	T	T	T	T	T	T	T
4204168	proV	Rv3758c	Virulence, detoxification and adaptation		T	C	84	Asn	Asp													C	C	C	C	C	C	C	C	C	C	C	C
2067684	secA2	Rv1821	cell wall and cell processes	Virulence	G	A	410	Val	Met																A	A	A	A	A	A	A	A	A
2808452	vapC38	Rv2494	Virulence, detoxification and adaptation		T	C	48	Val	Ala																C	C	C	C	C	C	C	C	C
3428183	cstA	Rv3063	Virulence, detoxification and adaptation		G	A	314	Arg	His																	A
1443607	-	Rv1290c	conserved hypotheticals	Virulence	C	A	481	Ala	Ser																	A
198720	mce1A	Rv0169	Virulence, detoxification and adaptation		A	G	63	Lys	Glu																	G
2161902	aceAb	Rv1916	intermediary metabolism and respiration	Virulence	G	A	113	Asp	Asn																				A
731015	-	Rv0634c	Virulence, detoxification and adaptation		A	G	7	Tyr	His																				G
1668082	ripA	Rv1477	Virulence, detoxification and adaptation		G	C	365	Ala	Pro																					C
1947325	vapC12	Rv1720c	Virulence, detoxification and adaptation		T	C	32	His	Arg																					C
2210745	mce3B	Rv1967	Virulence, detoxification and adaptation		T	G	49	Ser	Ala																					G
4349982	eccCb1	Rv3871	cell wall and cell processes	Virulence	G	T	386	Ala	Ser																					T
4274541	pirG	Rv3810	cell wall and cell processes	Virulence	C	A	268	Pro	His																						A	A	A
3982279	fadE29	Rv3543c	lipid metabolism	Virulence	T	C	288	Ile	Val																							C
2321369	mazF7	Rv2063A	Virulence, detoxification and adaptation		A	G	105	Asn	Asp																							G
